# Supplementary material for: Predictors of care coordination versus social visitation with long-term care facility residents
Source: Innov Aging. 2026 Mar 4;10(3):igaf125. doi: 10.1093/geroni/igaf125 (PMC12965327; doi:10.1093/geroni/igaf125)
Supplement: igaf125_Supplementary_Data [file igaf125_supplementary_data.zip]

Archive with 1 entries (1 files):
- innage suppl Collins-Pisano and Weiskittle.docx
